# Supplementary material for: Climate‐induced distribution dynamics of Plebeia flavocincta, a stingless bee from Brazilian tropical dry forests
Source: Ecol Evol. 2020 Aug 20;10(18):10130–8. doi: 10.1002/ece3.6674 (PMC7520209; doi:10.1002/ece3.6674)
Supplement: Supplementary file 1 — Appendix S1 [file ECE3-10-10130-s001.zip]

Archive with 2 entries (2 files):
- ece3_6674_modeling_command_ulysses.R
- ece3_6674_plebeia2_final_completa.csv
