# Supplementary material for: Climate‐induced distribution dynamics of Plebeia flavocincta, a stingless bee from Brazilian tropical dry forests
Source: Ecol Evol. 2020 Aug 20;10(18):10130–8. doi: 10.1002/ece3.6674 (PMC7520209; doi:10.1002/ece3.6674)
Supplement: Supplementary file 1 — Appendix S1 [file ECE3-10-10130-s001.zip › ece3_6674_modeling_command_ulysses.R]

#in the command-line, cd into the location of R progranm (e.g. cd C:\Users\b0059\Desktop\Ulysses ITVds\R-3.5.0\bin\x64)                  
#in the command-line, Rgui.exe --max-ppsize=500000                                                                  
#in the new open Rgui.exe, options("expressions"=20000)                     


                                                                        
setwd("C:/Users/b0040/Desktop/ulysses/WorldClimHD")                                                                         
getwd()                                                                                                             
ls()        
                                                                                                            
#install.packages("ggplot2")                                                                                                
#install.packages("mapdata")
#install.packages("maptools")                                                                                    
#install.packages("maps")
#install.packages("sp")
#install.packages("raster")
#install.packages("XML")                                                                                  
#install.packages("rgdal")                                                                                       
#install.packages("SDMTools")                                                                                       
#install.packages("fields")                                                                                              
#install.packages("reshape2")                                                                                        
#install.packages("rgeos")                                                                                      
#install.packages("dismo")                                                                                           
#install.packages("biomod2")                                                                                                                                              
#install.packages("virtalspecies") 

library(mapdata)
library(ggplot2)                                                                                                    
library(maptools)    
library(maps)
library(sp)
library(raster)        
library(XML)          
library(rgdal)           
library(SDMTools)
library(fields)           
library(reshape2)        
library(dismo)             
library(rgeos)           
library(biomod2)        
library(virtualspecies)
                                                                                                                    
                                                                                                                    
#### path          
                                                                                                                                      
Current_conditions <- "C:/Users/b0040/Desktop/ulysses/WorldClimHD/Camadas_cortadas/Current_conditions_Cortadas"           
Current_conditions                                                                                                                 

Future_ccsm4_45_50 <- "C:/Users/b0040/Desktop/ulysses/WorldClimHD/Camadas_cortadas/Future_ccsm4_45_50_Cortadas"                                                                                                                         
Future_ccsm4_45_70 <- "C:/Users/b0040/Desktop/ulysses/WorldClimHD/Camadas_cortadas/Future_ccsm4_45_70_Cortadas"                                                                                                                         
Future_ccsm4_85_50 <- "C:/Users/b0040/Desktop/ulysses/WorldClimHD/Camadas_cortadas/Future_ccsm4_85_50_Cortadas"                                                                                                                         
Future_ccsm4_85_70 <- "C:/Users/b0040/Desktop/ulysses/WorldClimHD/Camadas_cortadas/Future_ccsm4_85_70_Cortadas" 
Future_miroc_45_50 <- "C:/Users/b0040/Desktop/ulysses/WorldClimHD/Camadas_cortadas/Future_miroc_45_50_Cortadas" 
Future_miroc_45_70 <- "C:/Users/b0040/Desktop/ulysses/WorldClimHD/Camadas_cortadas/Future_miroc_45_70_Cortadas" 
Future_miroc_85_50 <- "C:/Users/b0040/Desktop/ulysses/WorldClimHD/Camadas_cortadas/Future_miroc_85_50_Cortadas" 
Future_miroc_85_70 <- "C:/Users/b0040/Desktop/ulysses/WorldClimHD/Camadas_cortadas/Future_miroc_85_70_Cortadas" 

Past_ccsm4_MID <- "C:/Users/b0040/Desktop/ulysses/WorldClimHD/Camadas_cortadas/Past_ccsm4_MID_Cortadas"
Past_miroc_MID <- "C:/Users/b0040/Desktop/ulysses/WorldClimHD/Camadas_cortadas/Past_miroc_MID_Cortadas" 
Past_ccsm4_LGM <- "C:/Users/b0040/Desktop/ulysses/WorldClimHD/Camadas_cortadas/Past_ccsm4_LGM_Cortadas" 
Past_miroc_LGM <- "C:/Users/b0040/Desktop/ulysses/WorldClimHD/Camadas_cortadas/Past_miroc_LGM_Cortadas"
Past_LIG_30s <- "C:/Users/b0040/Desktop/ulysses/WorldClimHD/Camadas_cortadas/Past_LIG_30s_Cortadas" 


                                                                                                                                                                    
sel_vars <- read.table("Camadas_cortadas/variaveis_selecao/selecionadas_varPleb_flav_bypoints.csv", sep = ",", header = F, as.is = T, fill = T)                                                                                                  
sel_vars                                                                                                                                                                    
                                                                                                                                                                    
                                                                                                                                                                    
#### occurences                                                                                                                                                  
                                                                                                                                                                    
species_data <- read.csv("plebeia2_final_completa.csv", sep = ";", header = T)                                                                      
table(species_data$apelido)                                                                                                                                         
                                                                                                                                                                    
species <- paste(unique(species_data$apelido))                                                                                                                      
species                                                                                                                                                               
                                                                                                                                                                    
#### current bioclimatic envelop                                                                                                                                               
atuais <- stack(list.files(path = paste(Current_conditions, sep = ''),                                                                                                       
                           pattern = ".img$", full.names = T))                                                                                                      
intersect_mask <- function(x){
  values_x <- getValues(x)
  inter_x <- values_x %*% rep(1,nlayers(x))
  mask <- setValues(subset(x,1),values = (inter_x>0))
  return(mask)
}

atuais                                                                                                                                                                  
                                                                                                                                                                    
                                                                                                                                             
                                                                                                                                                     
myRespName <- species                                                                                                                                           
myRespCoord <- species_data[species_data$apelido==myRespName, c("long", "lat")]                                                                                     
myResp <- rep.int(1, times = nrow(myRespCoord))                                                                                                                     
myExpl <- atuais[[grep("bio|srtm_1km",                                                                                                   
                         paste(sel_vars),                                                                                                                           
                         value = T)]]                                                                                                                               
myExpl <- stack(mask(myExpl, intersect_mask(myExpl))) 
myExpl
plot(myExpl)

#### quality threshold                                                                                                                                          
eval_threshold <- 0.7                                                                                                                                                                      
                                                                                                                                                                    
                                                                                                                                                                    

#### modeling                                                                                 
myBiomodData <- BIOMOD_FormatingData(resp.var = myResp,                                                                                                             
                                     expl.var = myExpl,                                                                                                             
                                     resp.xy = myRespCoord,                                                                                                         
                                     resp.name = myRespName,                                                                                                        
                                     PA.nb.rep = 3,                                                                                                                 
                                     PA.nb.absences = as.numeric(length(myResp)*10),                                                                                
                                     PA.strategy = 'random')                                                                                                        
myBiomodData                                                                                                                                                             
plot(myBiomodData)                                                                                                                                                                    
                                                                                                                                                                    
                                                                                                                                                                    
                                                                                                                                                                    
#default    
                                                                                                                                               
myBiomodOption <- BIOMOD_ModelingOptions()                                                                                                                          
myBiomodOption                                                                                                                                                                 
                                                                                                                                                                    
                                                                                                                                                                    
############ MODEL #############                                                                                                                                                  

myBiomodModelOut <- BIOMOD_Modeling(myBiomodData,                                                                                                                   
                                    models = c('GLM', 'MAXENT.Phillips'),                                                                                           
                                    models.options = myBiomodOption,                                                                                                
                                    NbRunEval = 10,                                                                                                                 
                                    DataSplit = 80,                                                                                                                 
                                    Yweights = NULL,                                                                                                                
                                    VarImport = 5,                                                                                                                  
                                    models.eval.meth = c('TSS', 'ROC'),                                                                                             
                                    SaveObj = T,                                                                                                                    
                                    rescal.all.models = T,                                                                                                          
                                    do.full.models = F,                                                                                                             
                                    modeling.id = paste(myRespName, sep = ""))                                                                                      
                                                                                                                                                                    

   
   ev<-get_evaluations(myBiomodModelOut, as.data.frame=T)
   ev
   selected_GLM <- subset (ev$Testing.data, grepl("GLM", ev$Model.name) & grepl("TSS", ev$Eval.metric)) 
   
   selected_MAX <- subset (ev$Testing.data, grepl("MAXENT.Phillips", ev$Model.name) & grepl("TSS", ev$Eval.metric)) 
   
   new.eval_threshold <- min(c(max(selected_GLM[!is.na(selected_GLM)]), 
                               max(selected_MAX[!is.na(selected_MAX)])))
   
   if (new.eval_threshold < 0.7) {eval_threshold = floor(new.eval_threshold*10)/10}
   eval_threshold                                                                                                                                                            
                                                                                                                                                                    

                                                                                                                                                                    


#Saving                                                                                                                           
                                                                                                                                                                    
capture.output(myBiomodData,                                                                                                                                        
               file = file.path(myRespName,                                                                                                                         
                                paste(myRespName, "_BiomodData.txt", sep = "")))                                                                                    
                                                                                                                                                                    
capture.output(myBiomodModelOut,                                                                                                                                    
               file = file.path(myRespName,                                                                                                                         
                                paste(myRespName, "_BiomodModelOut.txt", sep = "")))                                                                                
                                                                                                                                                                    
capture.output(myBiomodOption,                                                                                                                                      
               file = file.path(myRespName,                                                                                                                         
                                paste(myRespName, "_BiomodOption.txt", sep = "")))                                                                                  
                                                                                                                                                                    
capture.output(get_evaluations(myBiomodModelOut),                                                                                                                   
               file = file.path(myRespName,                                                                                                                         
                                paste(myRespName, "_eval_BiomodModelOut.txt", sep = "")))                                                                           
                                                                                                                                                                    
capture.output(get_variables_importance(myBiomodModelOut),                                                                                                          
               file = file.path(myRespName,                                                                                                                         
                                paste(myRespName, "_var_importance__BiomodModelOut.txt", sep = "")))                                                                
                                                                                                                                                                    
                                                                                                                                                                    
                                                                                                                                                                    
                                                                                                                                                                    
# projecting (current)                                                                                                                                  
                                                                                                                                                                    
myBiomodProj <- BIOMOD_Projection(modeling.output = myBiomodModelOut,                                                                                               
                                  new.env = myExpl,                                                                                                      
                                  proj.name = 'atual',                                                                                               
                                  xy.new.env = NULL,                                                                                                      
                                  selected.models = 'all',                                                                                                          
                                  binary.meth = 'TSS',                                                                                                              
                                  compress = F,                                                                                                                     
                                  build.clamping.mask = F,                                                                                           
                                  do.stack = F,                                                              
                                  output.format = '.img')                                                                                                           
                                                                                                                                                                    
                                                                                                                                                                    
                                                                                                                                                                    
# ensemble (current)                                                                                                                                                   
                                                                                                                                                                    
myBiomodEM_algo <- BIOMOD_EnsembleModeling(modeling.output = myBiomodModelOut,                                                                                      
                                           chosen.models =  'all',                                                                
                                           em.by = 'algo',                                    
                                           eval.metric = c('TSS'),                            
                                           eval.metric.quality.threshold = eval_threshold,    
                                           prob.mean = F,                                     
                                           prob.cv = F,                                       
                                           prob.ci = F,                                       
                                           prob.ci.alpha = 0.05,                              
                                           prob.median = F,                                   
                                           committee.averaging = T,                           
                                           prob.mean.weight = F,                              
                                           prob.mean.weight.decay = 'proportional',           
                                           VarImport = 0)                                                                                                           
                                                                                                                                                                    
                                                                                                                                                                    
                                                                                                                                                                    
                                                                                                                                                                    
# saving                                                                                                                                    
                                                                                                                                                                    
capture.output(myBiomodEM_algo,                                                                                                                                     
               file = file.path(myRespName,                                                                                                                         
                                paste(myRespName, "_EM_algo.txt", sep = "")))                                                                                       
                                                                                                                                                                    
capture.output(get_evaluations(myBiomodEM_algo),                                                                                                                    
               file = file.path(myRespName,                                                                                                                         
                                paste(myRespName, "_eval_EM_algo.txt", sep = "")))                                                                                  
                                                                                                                                                                    
                                                                                                                                                                    
                                                                                                                                                                    
                                                                                                                                                                    
                                                                                                                                                                    
                                                                                                                                                                    
# projecting ensemble (current)                                                                                                                                        
                                                                                                                                                                    
myBiomodProj_EM_algo <- BIOMOD_EnsembleForecasting(EM.output = myBiomodEM_algo,                                                                                     
                                                   projection.output = myBiomodProj,                                                                                
                                                   new.env = NULL,                                                                                                  
                                                   xy.new.env = NULL,                                                                                               
                                                   selected.models = 'all',                                                                                         
                                                   proj.name = 'ensemble_atual',                                                                                    
                                                   binary.meth = 'TSS',                                                                                             
                                                   filtered.meth = NULL,                                                                                            
                                                   compress = NULL,                                                                                                 
                                                   output.format = '.img',                                                                                          
                                                   total.consensus = T)                                                                                             
                                                                                                                                                                    
                                                                                                                                                                    
                                                                                                                                                                    
                                                                                                                                                                    
                                                                                                                                                                    
rm(list= ls()[(ls() %in% c("myExpl", "myBiomodProj", "myBiomodEM_algo", "myBiomodProj_EM_algo"))])                                                                  
##################################################################################################                                                                                                                                                            

################################ FUTURE  ##################################                                                                                         
### FUTURE CCSM4 2050 RCP4.5                                                                                                                                                        

todas_futuras1<- stack(list.files(path=paste(Future_ccsm4_45_50, sep=''), pattern=".img$", full.names=TRUE))                                                                  
#todas_futuras1                                                                                                                                                    
                                                                                                                                                                    
                                                                                                                                                                    
myExpl_F1<-todas_futuras1[[grep("bio|srtm_1km",                                                                                        
                                paste(sel_vars),                                                                                                                    
                                value = T)]]                                                                                                                        
myExpl_F1 <- stack(mask(myExpl_F1, intersect_mask(myExpl_F1)))
#myExpl_F1                                                                                                                                                         
                                                                                                                                                                    
                                                                                                                                                                    
                                                                                                                                                                    
rm(list= ls()[(ls() %in% c("todas_futuras1"))])                                                                                 
                                                                                                                                                                    
                                                                                                                                                                    
# projecting modelos em IMG (FUTURE1a)                                                                                                                               

myBiomodProj_F1 <- BIOMOD_Projection(modeling.output = myBiomodModelOut,                                                                                           
                                        new.env = myExpl_F1,                                                     
                                        proj.name = 'Futuro1',                                                   
                                        xy.new.env = NULL,                                                        
                                        selected.models = "all",                                                  
                                        binary.meth = 'TSS',                                                      
                                        compress = F,                                                             
                                        build.clamping.mask = F,                                                  
                                        do.stack=F,                                                               
                                        output.format = '.img')                                                   
                                                                                                                  
                                                                                                                                                                    
# ensemble (FUTURE1)                                                                                                                                                
                                                                                                                                                                    
myBiomodEM_algoF1 <- BIOMOD_EnsembleModeling(modeling.output = myBiomodModelOut,                                                                                   
                                              chosen.models =  'all',                            
                                              em.by = 'algo',                                    
                                              eval.metric = c('TSS'),                            
                                              eval.metric.quality.threshold = eval_threshold,    
                                              prob.mean = F,                                     
                                              prob.cv = F,                                       
                                              prob.ci = F,                                       
                                              prob.ci.alpha = 0.05,                              
                                              prob.median = F,                                   
                                              committee.averaging = T,                           
                                              prob.mean.weight = F,                              
                                              prob.mean.weight.decay = 'proportional',           
                                              VarImport = 0)                                     
                                                                                                                                                                    
                                                                                                                                                                    
                                                                                                                                                                    
                                                                                                                                                                    
# saving                                                                                                                           
                                                                                                                                                                    
capture.output(myBiomodEM_algoF1,                                                                                                                                  
               file = file.path(myRespName,                                                                                                                         
                                paste(myRespName, "_EM_algoF1.txt", sep = "")))                                                                                    
                                                                                                                                                                    
capture.output(get_evaluations(myBiomodEM_algoF1),                                                                                                                 
               file = file.path(myRespName,                                                                                                                         
                                paste(myRespName, "_eval_EM_algoF1.txt", sep = "")))                                                                               
                                                                                                                                                                    
                                                                                                                                                                    
                                                                                                                                                                    
# projecting ensemble (FUTURE1)                                                                                                                              

myBiomodProj_EM_algoF1 <- BIOMOD_EnsembleForecasting(EM.output = myBiomodEM_algoF1,                                                                               
                                                 projection.output = myBiomodProj_F1,                                                                              
                                                 new.env = NULL,                                                                                                    
                                                 xy.new.env = NULL,                                                                                                 
                                                 selected.models = 'all',                                                                                           
                                                 proj.name = 'ensemble_Futuro1',                                                                                   
                                                 binary.meth = 'TSS',                                                                                               
                                                 filtered.meth = NULL,                                                                                              
                                                 compress = NULL,                                                                                                   
                                                 output.format = '.img',                                                                                            
                                                 total.consensus = TRUE)                                                                                            
                                                                                                                                                                    
                                                                                                                                                                    
rm(list= ls()[(ls() %in% c("myExpl_F1", "myBiomodProj_F1", "myBiomodEM_algoF1", "myBiomodProj_EM_algoF1"))])
####################################################################################################################################                                                                                                                                                                    
                                                                                                                                                                    
### FUTURE CCSM4 2050 RCP8.5                                                                                                                                                        

todas_futuras2<- stack(list.files(path=paste(Future_ccsm4_85_50, sep=''), pattern=".img$", full.names=TRUE))                                                                  
#todas_futuras2                                                                                                                                                    
                                                                                                                                                                    
                                                                                                                                                                    
myExpl_F2<-todas_futuras2[[grep("bio|srtm_1km",                                                                                        
                                paste(sel_vars),                                                                                                                    
                                value = T)]]                                                                                                                        
myExpl_F2 <- stack(mask(myExpl_F2, intersect_mask(myExpl_F2)))
#myExpl_F2                                                                                                                                                         
                                                                                                                                                                    
                                                                                                                                                                    
                                                                                                                                                                    
rm(list= ls()[(ls() %in% c("todas_futuras2"))])                                                                                  
                                                                                                                                                                    
                                                                                                                                                                    
# projecting (FUTURE2)                                                                                                                               

myBiomodProj_F2 <- BIOMOD_Projection(modeling.output = myBiomodModelOut,                                                                                           
                                        new.env = myExpl_F2,                                                 
                                        proj.name = 'Futuro2',                                               
                                        xy.new.env = NULL,                                                    
                                        selected.models = "all",                                              
                                        binary.meth = 'TSS',                                                  
                                        compress = F,                                                         
                                        build.clamping.mask = F,                                              
                                        do.stack=F,                                                           
                                        output.format = '.img')                                               
                                                                                                              
                                                                                                                                                                    
# ensemble (FUTURE2)                                                                                                                                                
                                                                                                                                                                    
myBiomodEM_algoF2 <- BIOMOD_EnsembleModeling(modeling.output = myBiomodModelOut,                                                                                   
                                              chosen.models =  'all',                            
                                              em.by = 'algo',                                    
                                              eval.metric = c('TSS'),                            
                                              eval.metric.quality.threshold = eval_threshold,    
                                              prob.mean = F,                                     
                                              prob.cv = F,                                       
                                              prob.ci = F,                                       
                                              prob.ci.alpha = 0.05,                              
                                              prob.median = F,                                   
                                              committee.averaging = T,                           
                                              prob.mean.weight = F,                              
                                              prob.mean.weight.decay = 'proportional',           
                                              VarImport = 0)                                     
                                                                                                                                                                    
                                                                                                                                                                    
                                                                                                                                                                    
                                                                                                                                                                    
# saving                                                                                                                       
                                                                                                                                                                    
capture.output(myBiomodEM_algoF2,                                                                                                                                  
               file = file.path(myRespName,                                                                                                                         
                                paste(myRespName, "_EM_algoF2.txt", sep = "")))                                                                                    
                                                                                                                                                                    
capture.output(get_evaluations(myBiomodEM_algoF2),                                                                                                                 
               file = file.path(myRespName,                                                                                                                         
                                paste(myRespName, "_eval_EM_algoF2.txt", sep = "")))                                                                               
                                                                                                                                                                    
                                                                                                                                                                    
                                                                                                                                                                    
# projecting ensemble (FUTURE2)                                                                                                                              

myBiomodProj_EM_algoF2 <- BIOMOD_EnsembleForecasting(EM.output = myBiomodEM_algoF2,                                                                               
                                                 projection.output = myBiomodProj_F2,                                                                              
                                                 new.env = NULL,                                                                                                    
                                                 xy.new.env = NULL,                                                                                                 
                                                 selected.models = 'all',                                                                                           
                                                 proj.name = 'ensemble_Futuro2',                                                                                   
                                                 binary.meth = 'TSS',                                                                                               
                                                 filtered.meth = NULL,                                                                                              
                                                 compress = NULL,                                                                                                   
                                                 output.format = '.img',                                                                                            
                                                 total.consensus = TRUE)                                                                                            
                                                                                                                                                                    
                                                                                                                                                                    
rm(list= ls()[(ls() %in% c("myExpl_F2", "myBiomodProj_F2", "myBiomodEM_algoF2", "myBiomodProj_EM_algoF2"))])                     
####################################################################################################################################

### FUTURE CCSM4 2070 RCP4.5                                                                                                                                                        

todas_futuras3<- stack(list.files(path=paste(Future_ccsm4_45_70, sep=''), pattern=".img$", full.names=TRUE))                                                                  
#todas_futuras3                                                                                                                                                    
                                                                                                                                                                    
                                                                                                                                                                    
myExpl_F3<-todas_futuras3[[grep("bio|srtm_1km",                                                                                        
                                paste(sel_vars),                                                                                                                    
                                value = T)]]                                                                                                                        
myExpl_F3 <- stack(mask(myExpl_F3, intersect_mask(myExpl_F3)))
#myExpl_F3                                                                                                                                                         
                                                                                                                                                                    
                                                                                                                                                                    
                                                                                                                                                                    
rm(list= ls()[(ls() %in% c("todas_futuras3"))])                                                                               
                                                                                                                                                                    
                                                                                                                                                                    
#projecting (FUTURE3)                                                                                                                               

myBiomodProj_F3 <- BIOMOD_Projection(modeling.output = myBiomodModelOut,                                                                                           
                                        new.env = myExpl_F3,                                                      
                                        proj.name = 'Futuro3',                                                    
                                        xy.new.env = NULL,                                                         
                                        selected.models = "all",                                                   
                                        binary.meth = 'TSS',                                                       
                                        compress = F,                                                              
                                        build.clamping.mask = F,                                                   
                                        do.stack=F,                                                                
                                        output.format = '.img')                                                    
                                                                                                                                                                    
                                                                                                                                                                    
# ensemble (FUTURE3)                                                                                                                                                
                                                                                                                                                                    
myBiomodEM_algoF3 <- BIOMOD_EnsembleModeling(modeling.output = myBiomodModelOut,                                                                                   
                                              chosen.models =  'all',                            
                                              em.by = 'algo',                                    
                                              eval.metric = c('TSS'),                            
                                              eval.metric.quality.threshold = eval_threshold,    
                                              prob.mean = F,                                     
                                              prob.cv = F,                                       
                                              prob.ci = F,                                       
                                              prob.ci.alpha = 0.05,                              
                                              prob.median = F,                                   
                                              committee.averaging = T,                           
                                              prob.mean.weight = F,                              
                                              prob.mean.weight.decay = 'proportional',           
                                              VarImport = 0)                                     
                                                                                                                                                                    
                                                                                                                                                                    
                                                                                                                                                                    
                                                                                                                                                                    
# saving                                                                                                                       
                                                                                                                                                                    
capture.output(myBiomodEM_algoF3,                                                                                                                                  
               file = file.path(myRespName,                                                                                                                         
                                paste(myRespName, "_EM_algoF3.txt", sep = "")))                                                                                    
                                                                                                                                                                    
capture.output(get_evaluations(myBiomodEM_algoF3),                                                                                                                 
               file = file.path(myRespName,                                                                                                                         
                                paste(myRespName, "_eval_EM_algoF3.txt", sep = "")))                                                                               
                                                                                                                                                                    
                                                                                                                                                                    
                                                                                                                                                                    
#projecting ensemble (FUTURE3)                                                                                                                              

myBiomodProj_EM_algoF3 <- BIOMOD_EnsembleForecasting(EM.output = myBiomodEM_algoF3,                                                                               
                                                 projection.output = myBiomodProj_F3,                                                                              
                                                 new.env = NULL,                                                                                                    
                                                 xy.new.env = NULL,                                                                                                 
                                                 selected.models = 'all',                                                                                           
                                                 proj.name = 'ensemble_Futuro3',                                                                                   
                                                 binary.meth = 'TSS',                                                                                               
                                                 filtered.meth = NULL,                                                                                              
                                                 compress = NULL,                                                                                                   
                                                 output.format = '.img',                                                                                            
                                                 total.consensus = TRUE)                                                                                            
                                                                                                                                                                    
                                                                                                                                                                    
rm(list= ls()[(ls() %in% c("myExpl_F3", "myBiomodProj_F3", "myBiomodEM_algoF3", "myBiomodProj_EM_algoF3"))])
####################################################################################################################################                                                                                                                                                                    
                                                                                                                                                                    
### FUTURE CCSM4 2070 RCP8.5                                                                                                                                                        

todas_futuras4<- stack(list.files(path=paste(Future_ccsm4_85_70, sep=''), pattern=".img$", full.names=TRUE))                                                                  
#todas_futuras4                                                                                                                                                    
                                                                                                                                                                    
                                                                                                                                                                    
myExpl_F4<-todas_futuras4[[grep("bio|srtm_1km",                                                                                        
                                paste(sel_vars),                                                                                                                    
                                value = T)]]                                                                                                                        
myExpl_F4 <- stack(mask(myExpl_F4, intersect_mask(myExpl_F4)))
#myExpl_F4                                                                                                                                                         
                                                                                                                                                                    
                                                                                                                                                                    
                                                                                                                                                                    
rm(list= ls()[(ls() %in% c("todas_futuras4"))])                                                                        
                                                                                                                                                                    
                                                                                                                                                                    
#projecting (FUTURE4)                                                                                                                               

myBiomodProj_F4 <- BIOMOD_Projection(modeling.output = myBiomodModelOut,                                                                                           
                                        new.env = myExpl_F4,                                                    
                                        proj.name = 'Futuro4',                                                  
                                        xy.new.env = NULL,                                                       
                                        selected.models = "all",                                                 
                                        binary.meth = 'TSS',                                                     
                                        compress = F,                                                            
                                        build.clamping.mask = F,                                                 
                                        do.stack=F,                                                              
                                        output.format = '.img')                                                  
                                                                                                                                                                    
                                                                                                                                                                    
# ensemble (FUTURE4)                                                                                                                                                
                                                                                                                                                                    
myBiomodEM_algoF4 <- BIOMOD_EnsembleModeling(modeling.output = myBiomodModelOut,                                                                                   
                                              chosen.models =  'all',                           
                                              em.by = 'algo',                                   
                                              eval.metric = c('TSS'),                           
                                              eval.metric.quality.threshold = eval_threshold,   
                                              prob.mean = F,                                    
                                              prob.cv = F,                                      
                                              prob.ci = F,                                      
                                              prob.ci.alpha = 0.05,                             
                                              prob.median = F,                                  
                                              committee.averaging = T,                          
                                              prob.mean.weight = F,                             
                                              prob.mean.weight.decay = 'proportional',          
                                              VarImport = 0)                                                                                                        
                                                                                                                                                                    
                                                                                                                                                                    
                                                                                                                                                                    
                                                                                                                                                                    
# saving                                                                                                                      
                                                                                                                                                                    
capture.output(myBiomodEM_algoF4,                                                                                                                                  
               file = file.path(myRespName,                                                                                                                         
                                paste(myRespName, "_EM_algoF4.txt", sep = "")))                                                                                    
                                                                                                                                                                    
capture.output(get_evaluations(myBiomodEM_algoF4),                                                                                                                 
               file = file.path(myRespName,                                                                                                                         
                                paste(myRespName, "_eval_EM_algoF4.txt", sep = "")))                                                                               
                                                                                                                                                                    
                                                                                                                                                                    
                                                                                                                                                                    
#projecting ensemble (FUTURE4)                                                                                                                              

myBiomodProj_EM_algoF4 <- BIOMOD_EnsembleForecasting(EM.output = myBiomodEM_algoF4,                                                                               
                                                 projection.output = myBiomodProj_F4,                                                                              
                                                 new.env = NULL,                                                                                                    
                                                 xy.new.env = NULL,                                                                                                 
                                                 selected.models = 'all',                                                                                           
                                                 proj.name = 'ensemble_Futuro4',                                                                                   
                                                 binary.meth = 'TSS',                                                                                               
                                                 filtered.meth = NULL,                                                                                              
                                                 compress = NULL,                                                                                                   
                                                 output.format = '.img',                                                                                            
                                                 total.consensus = TRUE)                                                                                            
                                                                                                                                                                    
                                                                                                                                                                    
rm(list= ls()[(ls() %in% c("myExpl_F4", "myBiomodProj_F4", "myBiomodEM_algoF4", "myBiomodProj_EM_algoF4"))])
####################################################################################################################################                                                                                                                                                                    

### FUTURE MIROC 2050 RCP4.5                                                                                                                                                        

todas_futuras5<- stack(list.files(path=paste(Future_miroc_45_50, sep=''), pattern=".img$", full.names=TRUE))                                                                  
#todas_futuras5                                                                                                                                                    
                                                                                                                                                                    
                                                                                                                                                                    
myExpl_F5<-todas_futuras5[[grep("bio|srtm_1km",                                                                                        
                                paste(sel_vars),                                                                                                                    
                                value = T)]]                                                                                                                        
myExpl_F5 <- stack(mask(myExpl_F5, intersect_mask(myExpl_F5)))
#myExpl_F5                                                                                                                                                         
                                                                                                                                                                    
                                                                                                                                                                    
                                                                                                                                                                    
rm(list= ls()[(ls() %in% c("todas_futuras5"))])                                                                  
                                                                                                                                                                    
                                                                                                                                                                    
# projecting (FUTURE5)                                                                                                                               

myBiomodProj_F5 <- BIOMOD_Projection(modeling.output = myBiomodModelOut,                                                                                           
                                        new.env = myExpl_F5,                                                  
                                        proj.name = 'Futuro5',                                                
                                        xy.new.env = NULL,                                                     
                                        selected.models = "all",                                               
                                        binary.meth = 'TSS',                                                   
                                        compress = F,                                                          
                                        build.clamping.mask = F,                                               
                                        do.stack=F,                                                            
                                        output.format = '.img')                                                
                                                                                                                                                                    
                                                                                                                                                                    
#ensemble (FUTURE5)                                                                                                                                                

myBiomodEM_algoF5 <- BIOMOD_EnsembleModeling(modeling.output = myBiomodModelOut,                                                                                   
                                              chosen.models =  'all',                            
                                              em.by = 'algo',                                    
                                              eval.metric = c('TSS'),                            
                                              eval.metric.quality.threshold = eval_threshold,    
                                              prob.mean = F,                                     
                                              prob.cv = F,                                       
                                              prob.ci = F,                                       
                                              prob.ci.alpha = 0.05,                              
                                              prob.median = F,                                   
                                              committee.averaging = T,                           
                                              prob.mean.weight = F,                              
                                              prob.mean.weight.decay = 'proportional',           
                                              VarImport = 0)                                     
                                                                                                 
                                                                                                 
                                                                                                                                                                    
                                                                                                                                                                    
# saving                                                                                                                      
                                                                                                                                                                    
capture.output(myBiomodEM_algoF5,                                                                                                                                  
               file = file.path(myRespName,                                                                                                                         
                                paste(myRespName, "_EM_algoF5.txt", sep = "")))                                                                                    
                                                                                                                                                                    
capture.output(get_evaluations(myBiomodEM_algoF5),                                                                                                                 
               file = file.path(myRespName,                                                                                                                         
                                paste(myRespName, "_eval_EM_algoF5.txt", sep = "")))                                                                               
                                                                                                                                                                    
                                                                                                                                                                    
                                                                                                                                                                    
#projecting ensemble (FUTURE5)                                                                                                                              

myBiomodProj_EM_algoF5 <- BIOMOD_EnsembleForecasting(EM.output = myBiomodEM_algoF5,                                                                               
                                                 projection.output = myBiomodProj_F5,                                                                              
                                                 new.env = NULL,                                                                                                    
                                                 xy.new.env = NULL,                                                                                                 
                                                 selected.models = 'all',                                                                                           
                                                 proj.name = 'ensemble_Futuro5',                                                                                   
                                                 binary.meth = 'TSS',                                                                                               
                                                 filtered.meth = NULL,                                                                                              
                                                 compress = NULL,                                                                                                   
                                                 output.format = '.img',                                                                                            
                                                 total.consensus = TRUE)                                                                                            
                                                                                                                                                                    
                                                                                                                                                                    
rm(list= ls()[(ls() %in% c("myExpl_F5", "myBiomodProj_F5", "myBiomodEM_algoF5", "myBiomodProj_EM_algoF5"))])                 
####################################################################################################################################                                                                                                                                                                    
                                                                                                                                                                    
### FUTURE MIROC 2050 RCP8.5                                                                                                                                                        

todas_futuras6<- stack(list.files(path=paste(Future_miroc_85_50, sep=''), pattern=".img$", full.names=TRUE))                                                                  
#todas_futuras6                                                                                                                                                    
                                                                                                                                                                    
                                                                                                                                                                    
myExpl_F6<-todas_futuras6[[grep("bio|srtm_1km",                                                                                        
                                paste(sel_vars),                                                                                                                    
                                value = T)]]                                                                                                                        
myExpl_F6 <- stack(mask(myExpl_F6, intersect_mask(myExpl_F6)))
#myExpl_F6                                                                                                                                                         
                                                                                                                                                                    
                                                                                                                                                                    
                                                                                                                                                                    
rm(list= ls()[(ls() %in% c("todas_futuras6"))]) # mantendo o necessario apenas                                                                                     
                                                                                                                                                                    
                                                                                                                                                                    
# projecting (FUTURE6)                                                                                                                               

myBiomodProj_F6 <- BIOMOD_Projection(modeling.output = myBiomodModelOut,                                                                                           
                                        new.env = myExpl_F6,                            
                                        proj.name = 'Futuro6',                          
                                        xy.new.env = NULL,                               
                                        selected.models = "all",                         
                                        binary.meth = 'TSS',                             
                                        compress = F,                                    
                                        build.clamping.mask = F,                         
                                        do.stack=F,                                      
                                        output.format = '.img')                          
                                                                                         
                                                                                                                                                                    
# ensemble (FUTURE6)                                                                                                                                                
                                                                                                                                                                    
myBiomodEM_algoF6 <- BIOMOD_EnsembleModeling(modeling.output = myBiomodModelOut,                                                                                   
                                              chosen.models =  'all',                            
                                              em.by = 'algo',                                    
                                              eval.metric = c('TSS'),                            
                                              eval.metric.quality.threshold = eval_threshold,    
                                              prob.mean = F,                                     
                                              prob.cv = F,                                       
                                              prob.ci = F,                                       
                                              prob.ci.alpha = 0.05,                              
                                              prob.median = F,                                   
                                              committee.averaging = T,                           
                                              prob.mean.weight = F,                              
                                              prob.mean.weight.decay = 'proportional',           
                                              VarImport = 0)                                     
                                                                                                                                                                    
                                                                                                                                                                    
                                                                                                                                                                    
                                                                                                                                                                    
# saving                                                                                                                
                                                                                                                                                                    
capture.output(myBiomodEM_algoF6,                                                                                                                                  
               file = file.path(myRespName,                                                                                                                         
                                paste(myRespName, "_EM_algoF6.txt", sep = "")))                                                                                    
                                                                                                                                                                    
capture.output(get_evaluations(myBiomodEM_algoF6),                                                                                                                 
               file = file.path(myRespName,                                                                                                                         
                                paste(myRespName, "_eval_EM_algoF6.txt", sep = "")))                                                                               
                                                                                                                                                                    
                                                                                                                                                                    
                                                                                                                                                                    
#projecting ensemble (FUTURE6)                                                                                                                              

myBiomodProj_EM_algoF6 <- BIOMOD_EnsembleForecasting(EM.output = myBiomodEM_algoF6,                                                                               
                                                 projection.output = myBiomodProj_F6,                                                                              
                                                 new.env = NULL,                                                                                                    
                                                 xy.new.env = NULL,                                                                                                 
                                                 selected.models = 'all',                                                                                           
                                                 proj.name = 'ensemble_Futuro6',                                                                                   
                                                 binary.meth = 'TSS',                                                                                               
                                                 filtered.meth = NULL,                                                                                              
                                                 compress = NULL,                                                                                                   
                                                 output.format = '.img',                                                                                            
                                                 total.consensus = TRUE)                                                                                            
                                                                                                                                                                    
                                                                                                                                                                    
rm(list= ls()[(ls() %in% c("myExpl_F6", "myBiomodProj_F6", "myBiomodEM_algoF6", "myBiomodProj_EM_algoF6"))])            
####################################################################################################################################

### FUTURE MIROC 2070 RCP4.5                                                                                                                                                        

todas_futuras7<- stack(list.files(path=paste(Future_miroc_45_70, sep=''), pattern=".img$", full.names=TRUE))                                                                  
#todas_futuras7                                                                                                                                                    
                                                                                                                                                                    
                                                                                                                                                                    
myExpl_F7<-todas_futuras7[[grep("bio|srtm_1km",                                                                                        
                                paste(sel_vars),                                                                                                                    
                                value = T)]]                                                                                                                        
myExpl_F7 <- stack(mask(myExpl_F7, intersect_mask(myExpl_F7)))
#myExpl_F7                                                                                                                                                         
                                                                                                                                                                    
                                                                                                                                                                    
                                                                                                                                                                    
rm(list= ls()[(ls() %in% c("todas_futuras7"))])                                                                        
                                                                                                                                                                    
                                                                                                                                                                    
# projecting (FUTURE7)                                                                                                                               

myBiomodProj_F7 <- BIOMOD_Projection(modeling.output = myBiomodModelOut,                                                                                           
                                        new.env = myExpl_F7,                                                   
                                        proj.name = 'Futuro7',                                                 
                                        xy.new.env = NULL,                                                      
                                        selected.models = "all",                                                
                                        binary.meth = 'TSS',                                                    
                                        compress = F,                                                           
                                        build.clamping.mask = F,                                                
                                        do.stack=F,                                                             
                                        output.format = '.img')                                                 
                                                                                                                
                                                                                                                                                                    
# ensemble (FUTURE7)                                                                                                                                                
                                                                                                                                                                    
myBiomodEM_algoF7 <- BIOMOD_EnsembleModeling(modeling.output = myBiomodModelOut,                
                                              chosen.models =  'all',                           
                                              em.by = 'algo',                                   
                                              eval.metric = c('TSS'),                           
                                              eval.metric.quality.threshold = eval_threshold,   
                                              prob.mean = F,                                    
                                              prob.cv = F,                                      
                                              prob.ci = F,                                      
                                              prob.ci.alpha = 0.05,                             
                                              prob.median = F,                                  
                                              committee.averaging = T,                          
                                              prob.mean.weight = F,                             
                                              prob.mean.weight.decay = 'proportional',          
                                              VarImport = 0)                                                                                                        
                                                                                                                                                                    
                                                                                                                                                                    
                                                                                                                                                                    
                                                                                                                                                                    
# saving                                                                                               
                                                                                                                                                                    
capture.output(myBiomodEM_algoF7,                                                                                                                                  
               file = file.path(myRespName,                                                                                                                         
                                paste(myRespName, "_EM_algoF7.txt", sep = "")))                                                                                    
                                                                                                                                                                    
capture.output(get_evaluations(myBiomodEM_algoF7),                                                                                                                 
               file = file.path(myRespName,                                                                                                                         
                                paste(myRespName, "_eval_EM_algoF7.txt", sep = "")))                                                                               
                                                                                                                                                                    
                                                                                                                                                                    
                                                                                                                                                                    
#projecting ensemble (FUTURE7)                                                                                                                              

myBiomodProj_EM_algoF7 <- BIOMOD_EnsembleForecasting(EM.output = myBiomodEM_algoF7,                                                                               
                                                 projection.output = myBiomodProj_F7,                                                                              
                                                 new.env = NULL,                                                                                                    
                                                 xy.new.env = NULL,                                                                                                 
                                                 selected.models = 'all',                                                                                           
                                                 proj.name = 'ensemble_Futuro7',                                                                                   
                                                 binary.meth = 'TSS',                                                                                               
                                                 filtered.meth = NULL,                                                                                              
                                                 compress = NULL,                                                                                                   
                                                 output.format = '.img',                                                                                            
                                                 total.consensus = TRUE)                                                                                            
                                                                                                                                                                    
                                                                                                                                                                    
rm(list= ls()[(ls() %in% c("myExpl_F7", "myBiomodProj_F7", "myBiomodEM_algoF7", "myBiomodProj_EM_algoF7"))])                 
####################################################################################################################################                                                                                                                                                                    
                                                                                                                                                                    
### FUTURE MIROC 2070 RCP8.5                                                                                                                                                        

todas_futuras8<- stack(list.files(path=paste(Future_miroc_85_70, sep=''), pattern=".img$", full.names=TRUE))                                                                  
#todas_futuras8                                                                                                                                                    
                                                                                                                                                                    
                                                                                                                                                                    
myExpl_F8<-todas_futuras8[[grep("bio|srtm_1km",                                                                                        
                                paste(sel_vars),                                                                                                                    
                                value = T)]]                                                                                                                        
myExpl_F8 <- stack(mask(myExpl_F8, intersect_mask(myExpl_F8)))
#myExpl_F8                                                                                                                                                         
                                                                                                                                                                    
                                                                                                                                                                    
                                                                                                                                                                    
rm(list= ls()[(ls() %in% c("todas_futuras8"))])                                                                      
                                                                                                                                                                    
                                                                                                                                                                    
# projecting (FUTURE8)                                                                                                                               

myBiomodProj_F8 <- BIOMOD_Projection(modeling.output = myBiomodModelOut,                                                                                           
                                        new.env = myExpl_F8,                                                 
                                        proj.name = 'Futuro8',                                               
                                        xy.new.env = NULL,                                                    
                                        selected.models = "all",                                              
                                        binary.meth = 'TSS',                                                  
                                        compress = F,                                                         
                                        build.clamping.mask = F,                                              
                                        do.stack=F,                                                           
                                        output.format = '.img')                                               
                                                                                                              
                                                                                                                                                                    
# ensemble (FUTURE8)                                                                                                                                                
                                                                                                                                                                    
myBiomodEM_algoF8 <- BIOMOD_EnsembleModeling(modeling.output = myBiomodModelOut,                                                                                   
                                              chosen.models =  'all',                           
                                              em.by = 'algo',                                   
                                              eval.metric = c('TSS'),                           
                                              eval.metric.quality.threshold = eval_threshold,   
                                              prob.mean = F,                                    
                                              prob.cv = F,                                      
                                              prob.ci = F,                                      
                                              prob.ci.alpha = 0.05,                             
                                              prob.median = F,                                  
                                              committee.averaging = T,                          
                                              prob.mean.weight = F,                             
                                              prob.mean.weight.decay = 'proportional',          
                                              VarImport = 0)                                    
                                                                                                                                                                    
                                                                                                                                                                    
                                                                                                                                                                    
                                                                                                                                                                    
# saving                                                                                                                        
                                                                                                                                                                    
capture.output(myBiomodEM_algoF8,                                                                                                                                  
               file = file.path(myRespName,                                                                                                                         
                                paste(myRespName, "_EM_algoF8.txt", sep = "")))                                                                                    
                                                                                                                                                                    
capture.output(get_evaluations(myBiomodEM_algoF8),                                                                                                                 
               file = file.path(myRespName,                                                                                                                         
                                paste(myRespName, "_eval_EM_algoF8.txt", sep = "")))                                                                               
                                                                                                                                                                    
                                                                                                                                                                    
                                                                                                                                                                    
#projecting ensemble (FUTURE8)                                                                                                                              

myBiomodProj_EM_algoF8 <- BIOMOD_EnsembleForecasting(EM.output = myBiomodEM_algoF8,                                                                               
                                                 projection.output = myBiomodProj_F8,                                                                              
                                                 new.env = NULL,                                                                                                    
                                                 xy.new.env = NULL,                                                                                                 
                                                 selected.models = 'all',                                                                                           
                                                 proj.name = 'ensemble_Futuro8',                                                                                   
                                                 binary.meth = 'TSS',                                                                                               
                                                 filtered.meth = NULL,                                                                                              
                                                 compress = NULL,                                                                                                   
                                                 output.format = '.img',                                                                                            
                                                 total.consensus = TRUE)                                                                                            
                                                                                                                                                                    
                                                                                                                                                                    
rm(list= ls()[(ls() %in% c("myExpl_F8", "myBiomodProj_F8", "myBiomodEM_algoF8", "myBiomodProj_EM_algoF8"))])           
####################################################################################################################################

################################ PAST  ################################## 
### PAST CCSM4 LGM                                                                                                                                                       

todas_passado3<- stack(list.files(path=paste(Past_ccsm4_LGM, sep=''), pattern=".img$", full.names=TRUE))                                                                  
#todas_passado3                                                                                                                                                    
                                                                                                                                                                    
                                                                                                                                                                    
myExpl_p3<-todas_passado3[[grep("bio|srtm_1km",                                                                                        
                                paste(sel_vars),                                                                                                                    
                                value = T)]]                                                                                                                        
myExpl_p3 <- stack(mask(myExpl_p3, intersect_mask(myExpl_p3)))
#myExpl_p3                                                                                                                                                         
                                                                                                                                                                    
                                                                                                                                                                    
                                                                                                                                                                    
rm(list= ls()[(ls() %in% c("todas_passado3"))])                                                                     
                                                                                                                                                                    
                                                                                                                                                                    
# projecting (PAST 3)                                                                                                                               

myBiomodProj_p3 <- BIOMOD_Projection(modeling.output = myBiomodModelOut,                                   
                                        new.env = myExpl_p3,                                                
                                        proj.name = 'passado3',                                             
                                        xy.new.env = NULL,                                                  
                                        selected.models = "all",                                            
                                        binary.meth = 'TSS',                                                
                                        compress = F,                                                       
                                        build.clamping.mask = F,                                            
                                        do.stack=F,                                                         
                                        output.format = '.img')                                             
                                                                                                                                                                    
                                                                                                                                                                    
# ensemble (PAST 3)                                                                                                                                                
                                                                                                                                                                    
myBiomodEM_algop3 <- BIOMOD_EnsembleModeling(modeling.output = myBiomodModelOut,                                                                                   
                                              chosen.models =  'all',                            
                                              em.by = 'algo',                                    
                                              eval.metric = c('TSS'),                            
                                              eval.metric.quality.threshold = eval_threshold,    
                                              prob.mean = F,                                     
                                              prob.cv = F,                                       
                                              prob.ci = F,                                       
                                              prob.ci.alpha = 0.05,                              
                                              prob.median = F,                                   
                                              committee.averaging = T,                           
                                              prob.mean.weight = F,                              
                                              prob.mean.weight.decay = 'proportional',           
                                              VarImport = 0)                                                                                                        
                                                                                                                                                                    
                                                                                                                                                                    
                                                                                                                                                                    
                                                                                                                                                                    
# saving                                                                                                                   
                                                                                                                                                                    
capture.output(myBiomodEM_algop3,                                                                                                                                  
               file = file.path(myRespName,                                                                                                                         
                                paste(myRespName, "_EM_algop3.txt", sep = "")))                                                                                    
                                                                                                                                                                    
capture.output(get_evaluations(myBiomodEM_algop3),                                                                                                                 
               file = file.path(myRespName,                                                                                                                         
                                paste(myRespName, "_eval_EM_algop3.txt", sep = "")))                                                                               
                                                                                                                                                                    
                                                                                                                                                                    
                                                                                                                                                                    
#projecting ensemble (PAST 3)                                                                                                                              

myBiomodProj_EM_algop3 <- BIOMOD_EnsembleForecasting(EM.output = myBiomodEM_algop3,                                                                               
                                                 projection.output = myBiomodProj_p3,                                                                              
                                                 new.env = NULL,                                                                                                    
                                                 xy.new.env = NULL,                                                                                                 
                                                 selected.models = 'all',                                                                                           
                                                 proj.name = 'ensemble_passado3',                                                                                   
                                                 binary.meth = 'TSS',                                                                                               
                                                 filtered.meth = NULL,                                                                                              
                                                 compress = NULL,                                                                                                   
                                                 output.format = '.img',                                                                                            
                                                 total.consensus = TRUE)                                                                                            
                                                                                                                                                                    
                                                                                                                                                                    
rm(list= ls()[(ls() %in% c("myExpl_p3", "myBiomodProj_p3", "myBiomodEM_algop3", "myBiomodProj_EM_algop3"))])
####################################################################################################################################

### PAST MIROC LGM 
                                                                                                                                                      
todas_passado4<- stack(list.files(path=paste(Past_miroc_LGM, sep=''), pattern=".img$", full.names=TRUE))                                                                  
#todas_passado4                                                                                                                                                    
                                                                                                                                                                    
                                                                                                                                                                    
myExpl_p4<-todas_passado4[[grep("bio|srtm_1km",                                                                                        
                                paste(sel_vars),                                                                                                                    
                                value = T)]]                                                                                                                        
myExpl_p4 <- stack(mask(myExpl_p4, intersect_mask(myExpl_p4)))
#myExpl_p4                                                                                                                                                         
                                                                                                                                                                    
                                                                                                                                                                    
                                                                                                                                                                    
rm(list= ls()[(ls() %in% c("todas_passado4"))])                                                                         
                                                                                                                                                                    
                                                                                                                                                                    
# projecting (PAST 4)                                                                                                                               

myBiomodProj_p4 <- BIOMOD_Projection(modeling.output = myBiomodModelOut,                                                                                           
                                        new.env = myExpl_p4,                                                   
                                        proj.name = 'passado4',                                                
                                        xy.new.env = NULL,                                                     
                                        selected.models = "all",                                               
                                        binary.meth = 'TSS',                                                   
                                        compress = F,                                                          
                                        build.clamping.mask = F,                                               
                                        do.stack=F,                                                            
                                        output.format = '.img')                                                
                                                                                                               
                                                                                                                                                                    
# ensemble (PAST 4)                                                                                                                                                
                                                                                                                                                                    
myBiomodEM_algop4 <- BIOMOD_EnsembleModeling(modeling.output = myBiomodModelOut,                                                                                   
                                              chosen.models =  'all',                           
                                              em.by = 'algo',                                   
                                              eval.metric = c('TSS'),                           
                                              eval.metric.quality.threshold = eval_threshold,   
                                              prob.mean = F,                                    
                                              prob.cv = F,                                      
                                              prob.ci = F,                                      
                                              prob.ci.alpha = 0.05,                             
                                              prob.median = F,                                  
                                              committee.averaging = T,                          
                                              prob.mean.weight = F,                             
                                              prob.mean.weight.decay = 'proportional',          
                                              VarImport = 0)                                    
                                                                                                                                                                    
                                                                                                                                                                    
                                                                                                                                                                    
                                                                                                                                                                    
# saving                                                                                                              
                                                                                                                                                                    
capture.output(myBiomodEM_algop4,                                                                                                                                  
               file = file.path(myRespName,                                                                                                                         
                                paste(myRespName, "_EM_algop4.txt", sep = "")))                                                                                    
                                                                                                                                                                    
capture.output(get_evaluations(myBiomodEM_algop4),                                                                                                                 
               file = file.path(myRespName,                                                                                                                         
                                paste(myRespName, "_eval_EM_algop4.txt", sep = "")))                                                                               
                                                                                                                                                                    
                                                                                                                                                                    
                                                                                                                                                                    
# projecting ensemble (PAST 4)                                                                                                                              

myBiomodProj_EM_algop4 <- BIOMOD_EnsembleForecasting(EM.output = myBiomodEM_algop4,                                                                               
                                                 projection.output = myBiomodProj_p4,                                                                              
                                                 new.env = NULL,                                                                                                    
                                                 xy.new.env = NULL,                                                                                                 
                                                 selected.models = 'all',                                                                                           
                                                 proj.name = 'ensemble_passado4',                                                                                   
                                                 binary.meth = 'TSS',                                                                                               
                                                 filtered.meth = NULL,                                                                                              
                                                 compress = NULL,                                                                                                   
                                                 output.format = '.img',                                                                                            
                                                 total.consensus = TRUE)                                                                                            
                                                                                                                                                                    
                                                                                                                                                                    
rm(list= ls()[(ls() %in% c("myExpl_p4", "myBiomodProj_p4", "myBiomodEM_algop4", "myBiomodProj_EM_algop4"))])   
####################################################################################################################################

### PAST LIG 30s                                                                                                                                                       

todas_passado5<- stack(list.files(path=paste(Past_LIG_30s, sep=''), pattern=".img$", full.names=TRUE))                                                                  
#todas_passado5                                                                                                                                                    
                                                                                                                                                                    
                                                                                                                                                                    
myExpl_p5<-todas_passado5[[grep("bio|srtm_1km",                                                                                        
                                paste(sel_vars),                                                                                                                    
                                value = T)]]                                                                                                                        
myExpl_p5 <- stack(mask(myExpl_p5, intersect_mask(myExpl_p5)))
#myExpl_p5                                                                                                                                                         
                                                                                                                                                                    
                                                                                                                                                                    
                                                                                                                                                                    
rm(list= ls()[(ls() %in% c("todas_passado5"))])                                                                            
                                                                                                                                                                    
                                                                                                                                                                    
# projecting (PAST 5)                                                                                                                               

myBiomodProj_p5 <- BIOMOD_Projection(modeling.output = myBiomodModelOut,                                       
                                        new.env = myExpl_p5,                                                     
                                        proj.name = 'passado5',                                                 
                                        xy.new.env = NULL,                                                      
                                        selected.models = "all",                                                
                                        binary.meth = 'TSS',                                                    
                                        compress = F,                                                           
                                        build.clamping.mask = F,                                                
                                        do.stack=F,                                                             
                                        output.format = '.img')                                                 
                                                                                                                                                                    
                                                                                                                                                                    
# ensemble (PAST 5)                                                                                                                                                
                                                                                                                                                                    
myBiomodEM_algop5 <- BIOMOD_EnsembleModeling(modeling.output = myBiomodModelOut,                                                                                   
                                              chosen.models =  'all',                           
                                              em.by = 'algo',                                   
                                              eval.metric = c('TSS'),                           
                                              eval.metric.quality.threshold = eval_threshold,   
                                              prob.mean = F,                                    
                                              prob.cv = F,                                      
                                              prob.ci = F,                                      
                                              prob.ci.alpha = 0.05,                             
                                              prob.median = F,                                  
                                              committee.averaging = T,                          
                                              prob.mean.weight = F,                             
                                              prob.mean.weight.decay = 'proportional',          
                                              VarImport = 0)                                    
                                                                                                
                                                                                                                                                                    
                                                                                                                                                                    
                                                                                                                                                                    
# saving                                                                                                                   
                                                                                                                                                                    
capture.output(myBiomodEM_algop5,                                                                                                                                  
               file = file.path(myRespName,                                                                                                                         
                                paste(myRespName, "_EM_algop5.txt", sep = "")))                                                                                    
                                                                                                                                                                    
capture.output(get_evaluations(myBiomodEM_algop5),                                                                                                                 
               file = file.path(myRespName,                                                                                                                         
                                paste(myRespName, "_eval_EM_algop5.txt", sep = "")))                                                                               
                                                                                                                                                                    
                                                                                                                                                                    
                                                                                                                                                                    
# projectingo ensemble (PAST 5)                                                                                                                              

myBiomodProj_EM_algop5 <- BIOMOD_EnsembleForecasting(EM.output = myBiomodEM_algop5,                                                                               
                                                 projection.output = myBiomodProj_p5,                                                                              
                                                 new.env = NULL,                                                                                                    
                                                 xy.new.env = NULL,                                                                                                 
                                                 selected.models = 'all',                                                                                           
                                                 proj.name = 'ensemble_passado5',                                                                                   
                                                 binary.meth = 'TSS',                                                                                               
                                                 filtered.meth = NULL,                                                                                              
                                                 compress = NULL,                                                                                                   
                                                 output.format = '.img',                                                                                            
                                                 total.consensus = TRUE)                                                                                            
                                                                                                                                                                    
                                                                                                                                                                    
rm(list= ls()[(ls() %in% c("myExpl_p5", "myBiomodProj_p5", "myBiomodEM_algop5", "myBiomodProj_EM_algop5"))])

################################################################################################################################
#                                                                                                                              #
#                                     evaluation                                                                               #
#                                                                                                                              #
################################################################################################################################

myBiomodEM <- load("Plebflav/Plebflav.Plebflavensemble.models.out")
myBiomodEM <- get(myBiomodEM)
EMeval <- get_evaluations(myBiomodEM)
EMeval


myBiomodModelOut <- load("Plebflav/Plebflav.Plebflav.models.out")
myBiomodModelOut <- get(myBiomodModelOut)

VAReval <- get_variables_importance(myBiomodModelOut)

sel_vars<-data.frame(VAR=t(sel_vars), GLM.mean=NA, GLM.sd=NA, MAXENT.mean=NA, MAXENT.sd=NA)

#i="bio_15"
for(i in sel_vars$VAR) {
  sel_vars$GLM.mean[which(sel_vars$VAR==i)] <- round((mean(VAReval[i,"GLM",,])*100),2)
  sel_vars$GLM.sd[which(sel_vars$VAR==i)] <- round((sd(VAReval[i,"GLM",,])*100),2)
  sel_vars$MAXENT.mean[which(sel_vars$VAR==i)] <- round((mean(VAReval[i,"MAXENT.Phillips",,])*100),2)
  sel_vars$MAXENT.sd[which(sel_vars$VAR==i)] <- round((sd(VAReval[i,"MAXENT.Phillips",,])*100),2)
}

sel_vars

################################################################################################################################
#                                                                                                                              #
#           Spatial distributions of the differences between current and past environment                                      #
#                                                                                                                              #
################################################################################################################################

## temperature
bio2current <- raster("Camadas_cortadas/Current_conditions_Cortadas/bio_2.img")

bio2LIG <- raster("Camadas_cortadas/Past_LIG_30s_Cortadas/bio_2.img")
diff1 <- (bio2LIG-bio2current)/10
diff1
plot(diff1, main="mean diurnal range (BIO2): 120kya-current")
writeRaster(diff1, "consensus/diff_bio2_LIG", format="HFA")


bio2current1 <- aggregate(bio2current, fact=5, fun=mean)
bio2LGM <- raster("Camadas_cortadas/Past_ccsm4_LGM_Cortadas/bio_2.img")
diff2 <- (bio2LGM-bio2current1)/10
diff2
plot(diff2, main="mean diurnal range (BIO2): 21kya-current")
writeRaster(diff2, "consensus/diff_bio2_LGM", format="HFA")


bio2FUT <- raster("Camadas_cortadas/Future_ccsm4_85_50_Cortadas/bio_2.img")
diff3 <- (bio2FUT-bio2current)/10
diff3
plot(diff3, main="mean diurnal range (BIO2): 2050-current")
writeRaster(diff3, "consensus/diff_bio2_Fut", format="HFA")


## precipitation
bio12current <- raster("Camadas_cortadas/Current_conditions_Cortadas/bio_12.img")

bio12LIG <- raster("Camadas_cortadas/Past_LIG_30s_Cortadas/bio_12.img")
diff4 <- bio12LIG-bio12current
diff4
plot(diff4, main="annual Precipitation (BIO12): 120kya-current")
writeRaster(diff4, "consensus/diff_bio12a", format="HFA")


bio12current1 <- aggregate(bio12current, fact=5, fun=mean)
bio12LGM <- raster("Camadas_cortadas/Past_ccsm4_LGM_Cortadas/bio_12.img")
diff5 <- bio12LGM-bio12current1
diff5
plot(diff5, main="annual Precipitation (BIO12): 21kya-current")
writeRaster(diff5, "consensus/diff_bio12b", format="HFA")


bio12FUT <- raster("Camadas_cortadas/Future_ccsm4_85_50_Cortadas/bio_12.img")
diff6 <- (bio2FUT-bio12current)/10
diff6
plot(diff6, main="annual Precipitation (BIO12): 2050-current")
writeRaster(diff6, "consensus/diff_bio12_Fut", format="HFA")


################################################################################################################################
#                                                                                                                              #
#                                      consensus                                                                               #
#                                                                                                                              #
################################################################################################################################

listagem_ensemble<-list.files(path = "Plebflav", pattern = "_mergedRun_mergedData_TSSbin.img$", full.names = T, recursive = T)
head(listagem_ensemble)


ensembles_current<-sum(stack(listagem_ensemble[c(1,2)]))
plot(ensembles_current, main="Current")
writeRaster(ensembles_current, "consensus/current", format="HFA")


ensembles_LGM<-sum(stack(listagem_ensemble[c(23:26)]))
plot(ensembles_LGM, main="LAST GLACIAL MAXIMA")
writeRaster(ensembles_LGM, "consensus/LGM", format="HFA")

                                                                                                                                                                    
ensembles_LIG<-sum(stack(listagem_ensemble[c(27,28)]))
plot(ensembles_LIG, main="LAST INTERGLACIAL")
writeRaster(ensembles_LIG, "consensus/LIG", format="HFA")


ensembles_2050a<-sum(stack(listagem_ensemble[c(3,4,11,12)]))
plot(ensembles_2050a, mai="2050 RCP 4.5")
writeRaster(ensembles_2050a, "consensus/2050A", format="HFA")


ensembles_2050b<-sum(stack(listagem_ensemble[c(5,6,13,14)]))
plot(ensembles_2050b, mai="2050 RCP 8.5")
writeRaster(ensembles_2050b, "consensus/2050B", format="HFA")


ensembles_2070a<-sum(stack(listagem_ensemble[c(7,8,15,16)]))
plot(ensembles_2070a, mai="2070 RCP 4.5")
writeRaster(ensembles_2070a, "consensus/2070A", format="HFA")


ensembles_2070b<-sum(stack(listagem_ensemble[c(9,10,17,18)]))
plot(ensembles_2070b, mai="2070 RCP 8.5")
writeRaster(ensembles_2070b, "consensus/2070B", format="HFA")


################################################################################################################################
#                                                                                                                              #
#                              area (km2)                                                                                      #
#                                                                                                                              #
################################################################################################################################

area_change <- data.frame(Year=c(rep("Current", 2), rep(c("2050", "2070"), each=4, times=2), rep(c("HOL", "LGM"), each=4), rep("LIG", 2)),
                          Group=c("GLM","MAXENT","GLM CCSM4 RCP4.5","MAXENT CCSM4 RCP4.5","GLM CCSM4 RCP8.5","MAXENT CCSM4 RCP8.5",
                                  "GLM CCSM4 RCP4.5","MAXENT CCSM4 RCP4.5","GLM CCSM4 RCP8.5","MAXENT CCSM4 RCP8.5","GLM MIROC RCP4.5","MAXENT MIROC RCP4.5",
                                  "GLM MIROC RCP8.5","MAXENT MIROC RCP8.5","GLM MIROC RCP4.5","MAXENT MIROC RCP4.5","GLM MIROC RCP8.5","MAXENT MIROC RCP8.5",
                                  "GLM CCSM4","MAXENT CCSM4","GLM MIROC","MAXENT MIROC","GLM CCSM4","MAXENT CCSM4","GLM MIROC","MAXENT MIROC","GLM","MAXENT"),
                          cell_count=NA)

#i=13
for (i in 1:length(listagem_ensemble)) {
  s <- raster(listagem_ensemble[i])
  area_change[i,3]<-sum(s[s==1])
  }


write.csv(area_change, "area_change.csv", row.names = F)

area_change$cell_count[which(area_change$Year=="LGM")]<-area_change$cell_count[which(area_change$Year=="LGM")]*25


past_change<-area_change[c(1,2,23:28),]
past.grpf <- ggplot(past_change, aes(y=cell_count, x=Year))+
             geom_col(aes(fill=Group), position = position_dodge2(.75, preserve = "single"))+
             scale_x_discrete(limits=c("LIG", "LGM", "Current"))+
             scale_y_continuous(breaks = seq(0,800000,200000), labels = scales::comma, expand = c(0,0))+
             ylab(expression(Area~(km^2)))+ xlab("")+
             theme_classic()+
             theme(text = element_text(family = "serif", size = 36),
                   legend.justification = c(1,1), legend.position = c(1,1), legend.background = element_rect(),
                   legend.title = element_blank(), legend.text = element_text(family = "serif", size = 18))

past.grpf

png(filename = "consensus/past_change[a].png",
    width = 30, height = 20, units = "cm", bg = "transparent", res = 600)
past.grpf
dev.off()


fut_change<-area_change[c(1:18),]
fut.grpf <- ggplot(fut_change, aes(y=cell_count, x=Year))+
            geom_col(aes(fill=Group), position = position_dodge2(.75, preserve = "single"))+
            scale_x_discrete(limits=c("Current", "2050", "2070"))+
            scale_y_continuous(breaks = seq(0,800000,200000), labels = scales::comma, expand = c(0,0))+
            ylab(expression(Area~(km^2)))+ xlab("")+
            theme_classic()+
            theme(text = element_text(family = "serif", size = 36),
                  legend.justification = c(0.005,1), legend.position = c(0.005,1), legend.background = element_rect(),
                  legend.title = element_blank(), legend.text = element_text(family = "serif", size = 18))

fut.grpf

png(filename = "consensus/fut_change[a].png",
    width = 30, height = 20, units = "cm", bg = "transparent", res = 600)
fut.grpf
dev.off()

################################################################################################################################
#                                                                                                                              #
#                                   pontential refigia                                                                         #
#                                                                                                                              #
################################################################################################################################

consensus.list <-list.files(path = "consensus", pattern = ".img$", full.names = T, recursive = T)

LIG<-raster(consensus.list[11])
#LIG[LIG>=1]<-1
LIG<-aggregate(LIG, fact=5, fun=modal)
#plot(LIG)


LGM <- raster(consensus.list[10])
#LGM[LGM>=1]<-1
#plot(LGM)


current<-raster(consensus.list[5])
#current[current>=1]<-1
current<-aggregate(current, fact=5, fun=modal)
#plot(current)


#2050 RCP4.5
fut1a<-raster(consensus.list[1])
#fut1a[fut1a>=1]<-1
fut1a<-aggregate(fut1a, fact=5, fun=modal)
#plot(fut1a)


#2050 RCP8.5
fut1b<-raster(consensus.list[2])
#fut1b[fut1b>=1]<-1
fut1b<-aggregate(fut1b, fact=5, fun=modal)
#plot(fut1b)


#2070 RCP4.5
fut2a<-raster(consensus.list[3])
#fut2a[fut2a>=1]<-1
fut2a<-aggregate(fut2a, fact=5, fun=modal)
#plot(fut2a)


#2070 RCP8.5
fut2b<-raster(consensus.list[4])
#fut2b[fut2b>=1]<-1
fut2b<-aggregate(fut2b, fact=5, fun=modal)
#plot(fut2b)


stable1 <- sum(stack(LIG, LGM, current, fut1a, fut1b, fut2a, fut2b))
plot(stable1)

writeRaster(stable1, "consensus/stable_total", format="HFA")


stable2 <- sum(stack(LIG, LGM, current))
plot(stable2)

writeRaster(stable2, "consensus/stable_pastonly", format="HFA")


stable3 <- sum(stack(current, fut1a, fut1b, fut2a, fut2b))
plot(stable3)

writeRaster(stable3, "consensus/stable_futureonly", format="HFA")
