# Supplementary material for: Climate‐induced distribution dynamics of Plebeia flavocincta, a stingless bee from Brazilian tropical dry forests
Source: Ecol Evol. 2020 Aug 20;10(18):10130–8. doi: 10.1002/ece3.6674 (PMC7520209; doi:10.1002/ece3.6674)
Supplement: Supplementary file 1 — Appendix S1 [file ECE3-10-10130-s001.zip › ece3_6674_plebeia2_final_completa.csv]

name	apelido	long	lat	stateProvince	locality	collectionCode
Plebeia flavocincta	Plebflav	-35.018333	-7.7675	Pernambuco	Usina S?o Jos?-- Macacos	CE-UFPE
Plebeia flavocincta	Plebflav	-34.983889	-7.747222	Pernambuco	Usina S?o Jos?--Vespas	CE-UFPE
Plebeia flavocincta	Plebflav	-35.0025	-7.691389	Pernambuco	Usina S?o Jos?--Zambana	CE-UFPE
Plebeia flavocincta	Plebflav	-34.999444	-7.835556	Pernambuco	Mata do Engenho Piedade-- S?o Jos?	CE-UFPE
Plebeia flavocincta	Plebflav	-37.155556	-8.623056	Pernambuco	Catimbau	CE-UFPE
Plebeia flavocincta	Plebflav	-34.853065	-7.112641	Para?ba	Bairro dos Estados Rua	DSEC
Plebeia flavocincta	Plebflav	-34.849176	-7.151808	Para?ba	?gua Fria Rua	DSEC
Plebeia flavocincta	Plebflav	-37.938611	-9.552222	Sergipe	Po?o Verde-- canyon-- arenito	CE-UFPE
Plebeia flavocincta	Plebflav	-34.819732	-7.179864	Para?ba	Costa do Sol Rua	DSEC
Plebeia flavocincta	Plebflav	-37.7025	-9.640556	Alagoas	Faz. Po?o da Ingazeira	CE-UFPE
Plebeia flavocincta	Plebflav	-34.853621	-7.155975	Para?ba	?gua Fria Mata	DSEC
Plebeia flavocincta	Plebflav	-35.057778	-8.233056	Pernambuco	Res. Gurja?--Compensa--Mata do Cuxio	CE-UFPE
Plebeia flavocincta	Plebflav	-34.86306	-7.1	Para?ba	Costa do Sol	CE-UFPE
Plebeia flavocincta	Plebflav	-37.974167	-9.3425	Alagoas	povoado Tingui	CE-UFPE
Plebeia flavocincta	Plebflav	-37.974167	-9.533611	Alagoas	Serra da M?mia	CE-UFPE
Plebeia flavocincta	Plebflav	-35.975833	-8.283056	Pernambuco	Brejo dos Cavalos	CE-UFPE
Plebeia flavocincta	Plebflav	-38.101944	-7.838333	Pernambuco	Pico do Papagaio	CE-UFPE
Plebeia flavocincta	Plebflav	-36.7744	-6.5844	Rio Grande do Norte	NA	CEPANN
Plebeia flavocincta	Plebflav	-34.8811	-8.0539	Pernambuco	Jardim Bot?nico	CEPANN
Plebeia flavocincta	Plebflav	-34.8811	-8.0539	Pernambuco	NA	CEPANN
Plebeia flavocincta	Plebflav	-38.5431	-3.7172	Cear?	NA	CEPANN
Plebeia flavocincta	Plebflav	-36.7744	-6.5844	Rio Grande do Norte	NA	CEMeC
Plebeia flavocincta	Plebflav	-40.9708	-9.1619	Bahia	NA	CEMeC
Plebeia flavocincta	Plebflav	-38.7867	-10.9631	Bahia	NA	CEMeC
Plebeia flavocincta	Plebflav	-40.1236	-6.5736	Cear?	NA	CEMeC
Plebeia flavocincta	Plebflav	-37.3442	-5.1875	Rio Grande do Norte	NA	CEMeC
Plebeia flavocincta	Plebflav	-38.2547	-9.3381	Bahia	NA	CEMeC
Plebeia flavocincta	Plebflav	-39.0575	-9.1675	Bahia	NA	CEMeC
Plebeia flavocincta	Plebflav	-39.4094	-7.2342	Cear?	NA	CEMeC
Plebeia flavocincta	Plebflav	-39.0264	-9.8967	Bahia	NA	CEMeC
ATCN245	Plebflav	-38.99187896	-4.298528032	Cear?	Mulungu--ZonaUrbana	ASAUFERSA
ATCN254	Plebflav	-38.89740997	-4.425150007	Cear?	Capistrano--Assentamento Manga	ASAUFERSA
ATCN255	Plebflav	-38.89740997	-4.425150007	Cear?	Capistrano--Assentamento Manga	ASAUFERSA
ATCN256	Plebflav	-38.89740997	-4.425150007	Cear?	Capistrano--Assentamento Manga	ASAUFERSA
ATCN257	Plebflav	-38.89740997	-4.425150007	Cear?	Capistrano--Assentamento Manga	ASAUFERSA
ATCN277	Plebflav	-38.91480996	-4.454705017	Cear?	Capistrano--Sítio Lagoinha	ASAUFERSA
ATCN292	Plebflav	-35.49181497	-6.828769036	Para?ba	Guarabira--SítioMataLimpa	ASAUFERSA
ATCN295	Plebflav	-35.56714908	-6.746902904	Para?ba	Bananeiras--DistritodeRoma	ASAUFERSA
ATCN297	Plebflav	-35.56714908	-6.746902904	Para?ba	Bananeiras--DistritodeRoma	ASAUFERSA
ATCN 324	Plebflav	-40.95515203	-3.828606019	Cear?	Ubajara--SítiodoSenhorMacabira	ASAUFERSA
ATCN 348	Plebflav	-40.92274901	-4.750778982	Cear?	Poranga--Zona Urbana--Casa do Janio	ASAUFERSA
ATCN 351	Plebflav	-40.92274901	-4.750778982	Cear?	Poranga--Zona Urbana--Casa do Janio	ASAUFERSA
ATCN 411	Plebflav	-39.47018296	-7.464116961	Pernambuco	Mourelandia--RefugioPNN	ASAUFERSA
ATCN 428	Plebflav	-39.47018296	-7.464116961	Pernambuco	Mourelandia--RefugioPNN	ASAUFERSA
ATCN 441	Plebflav	-39.47018296	-7.464116961	Pernambuco	Mourelandia--RefugioPNN	ASAUFERSA
ATCN 446	Plebflav	-39.47018296	-7.464116961	Pernambuco	Mourelandia--RefugioPNN	ASAUFERSA
ATCN 448	Plebflav	-39.47018296	-7.464116961	Pernambuco	Mourelandia--RefugioPNN	ASAUFERSA
ATCN 449	Plebflav	-39.47018296	-7.464116961	Pernambuco	Mourelandia--RefugioPNN	ASAUFERSA
ATCN 494	Plebflav	-39.482542	-7.598598	Pernambuco	Mourelandia--SitiodoToiaemCatole	ASAUFERSA
ATCN 501	Plebflav	-35.819224	-5.843521	Rio Grande do Norte	São Paulo do Potengi--Riachuelo--Edonias	ASAUFERSA
ATCN 502	Plebflav	-35.819224	-5.843521	Rio Grande do Norte	São Paulo do Potengi--Riachuelo--Edonias	ASAUFERSA
ATCN 503	Plebflav	-35.819224	-5.843521	Rio Grande do Norte	São Paulo do Potengi--Riachuelo--Edonias	ASAUFERSA
ATCN 504	Plebflav	-35.819224	-5.843521	Rio Grande do Norte	São Paulo do Potengi--Riachuelo--Edonias	ASAUFERSA
ATCN 505	Plebflav	-35.819224	-5.843521	Rio Grande do Norte	São Paulo do Potengi--Riachuelo--Edonias	ASAUFERSA
ATCN 506	Plebflav	-35.819224	-5.843521	Rio Grande do Norte	São Paulo do Potengi--Riachuelo--Edonias	ASAUFERSA
ATCN 507	Plebflav	-35.819224	-5.843521	Rio Grande do Norte	São Paulo do Potengi--Riachuelo--Edonias	ASAUFERSA
ATCN 508	Plebflav	-35.819224	-5.843521	Rio Grande do Norte	São Paulo do Potengi--Riachuelo--Edonias	ASAUFERSA
ATCN 509	Plebflav	-35.819224	-5.843521	Rio Grande do Norte	Mossoro--MeliponarioUFERSA	ASAUFERSA
ATCN 510	Plebflav	-35.819224	-5.843521	Rio Grande do Norte	Mossoro--MeliponarioUFERSA	ASAUFERSA
ATCN 601	Plebflav	-38.573277	-3.743222	Cear?	Fortaleza--CampusdoPici	ASAUFERSA
ATCN602	Plebflav	-38.573277	-3.743222	Cear?	Fortaleza--CampusdoPici	ASAUFERSA
ATCN 603	Plebflav	-38.573277	-3.743222	Cear?	Fortaleza--CampusdoPici	ASAUFERSA
ATCN 604	Plebflav	-38.573277	-3.743222	Cear?	Fortaleza--CampusdoPici	ASAUFERSA
ATCN 605	Plebflav	-38.573277	-3.743222	Cear?	Fortaleza--CampusdoPici	ASAUFERSA
ATCN 606	Plebflav	-38.573277	-3.743222	Cear?	Fortaleza--CampusdoPici	ASAUFERSA
ATCN 607	Plebflav	-38.573277	-3.743222	Cear?	Fortaleza--CampusdoPici	ASAUFERSA
ATCN 608	Plebflav	-38.573277	-3.743222	Cear?	Fortaleza--CampusdoPici	ASAUFERSA
ATCN 609	Plebflav	-38.573277	-3.743222	Cear?	Fortaleza--CampusdoPici	ASAUFERSA
ATCN 610	Plebflav	-38.573277	-3.743222	Cear?	Fortaleza--CampusdoPici	ASAUFERSA
ATCN 611	Plebflav	-38.573277	-3.743222	Cear?	Fortaleza--CampusdoPici	ASAUFERSA
ATCN 612	Plebflav	-38.573277	-3.743222	Cear?	Fortaleza--CampusdoPici	ASAUFERSA
ATCN 613	Plebflav	-38.573277	-3.743222	Cear?	Fortaleza--CampusdoPici	ASAUFERSA
ATCN 614	Plebflav	-38.573277	-3.743222	Cear?	Fortaleza--CampusdoPici	ASAUFERSA
ATCN 615	Plebflav	-38.573277	-3.743222	Cear?	Fortaleza--CampusdoPici	ASAUFERSA
ATCN 616	Plebflav	-38.573277	-3.743222	Cear?	Fortaleza--CampusdoPici	ASAUFERSA
ATCN 617	Plebflav	-38.573277	-3.743222	Cear?	Fortaleza--CampusdoPici	ASAUFERSA
ATCN 618	Plebflav	-38.573277	-3.743222	Cear?	Fortaleza--CampusdoPici	ASAUFERSA
ATCN 619	Plebflav	-38.573277	-3.743222	Cear?	Fortaleza--CampusdoPici	ASAUFERSA
ATCN 620	Plebflav	-38.573277	-3.743222	Cear?	Fortaleza--CampusdoPici	ASAUFERSA
ATCN 621	Plebflav	-38.573277	-3.743222	Cear?	Fortaleza--CampusdoPici	ASAUFERSA
ATCN 622	Plebflav	-38.573277	-3.743222	Cear?	Fortaleza--CampusdoPici	ASAUFERSA
ATCN 623	Plebflav	-38.573277	-3.743222	Cear?	Fortaleza--CampusdoPici	ASAUFERSA
ATCN 624	Plebflav	-38.573277	-3.743222	Cear?	Fortaleza--CampusdoPici	ASAUFERSA
ATCN 625	Plebflav	-38.573277	-3.743222	Cear?	Fortaleza--CampusdoPici	ASAUFERSA
ATCN 626	Plebflav	-38.573277	-3.743222	Cear?	Fortaleza--CampusdoPici	ASAUFERSA
ATCN 627	Plebflav	-38.573277	-3.743222	Cear?	Fortaleza--CampusdoPici	ASAUFERSA
ATCN 538	Plebflav	-36.940435	-5.584416	Rio Grande do Norte	Assu-MeliponarioIrmao	ASAUFERSA
ATCN 539	Plebflav	-36.129117	-5.352143	Rio Grande do Norte	Jandaira--Aroeira--Noel	ASAUFERSA
ATCN 540	Plebflav	-36.129117	-5.352143	Rio Grande do Norte	Jandaira--Aroeira--Noel	ASAUFERSA
ATCN 541	Plebflav	-36.129117	-5.352143	Rio Grande do Norte	Jandaira--FazendaBetao	ASAUFERSA
ATCN 551	Plebflav	-36.209979	-5.187391	Rio Grande do Norte	Galinhos--Barrocão--Assentamento Pirangi	ASAUFERSA
ATCN 552	Plebflav	-36.121033	-5.359424	Rio Grande do Norte	Jandaira--BardoMilton	ASAUFERSA
ATCN 553	Plebflav	-36.121033	-5.359424	Rio Grande do Norte	Jandaira--BardoMilton	ASAUFERSA
ATCN 554	Plebflav	-36.121033	-5.359424	Rio Grande do Norte	Jandaira--BardoMilton	ASAUFERSA
ATCN 555	Plebflav	-36.121033	-5.359424	Rio Grande do Norte	Jandaira--BardoMilton	ASAUFERSA
ATCN 556	Plebflav	-36.121033	-5.359424	Rio Grande do Norte	Jandaira--BardoMilton	ASAUFERSA
ATCN 557	Plebflav	-36.121033	-5.359424	Rio Grande do Norte	Jandaira--BardoMilton	ASAUFERSA
ATCN 560	Plebflav	-36.128363	-5.358043	Rio Grande do Norte	Jandaira--CasadoBetao	ASAUFERSA
ATCN 563	Plebflav	-36.10805	-5.356518	Rio Grande do Norte	Jandaira--FazendaBetao	ASAUFERSA
ATCN 000	Plebflav	-37.86678004	-5.561771449	Rio Grande do Norte	Apodi--AuroradaSerra--CasadoJoao	ASAUFERSA
ATCNXXX	Plebflav	-41.917	-3.853325	Cear?	Baturité--MosteirodosJesuitas	ASAUFERSA
